# Supplementary material for: Impact of Amelogenesis Imperfecta on Junctional Epithelium Structure and Function
Source: Biology (Basel). 2025 Jul 14;14(7):853. doi: 10.3390/biology14070853 (PMC12292820; doi:10.3390/biology14070853)
Supplement: Supplementary file 1 [file biology-14-00853-s001.zip]

Archive with 1 entries (1 files):
- biology-3661296-supplementary.pdf
